# Supplementary material for: Widely rhythmic transcriptome in Calanus finmarchicus during the high Arctic summer solstice period
Source: iScience. 2020 Dec 11;24(1):101927. doi: 10.1016/j.isci.2020.101927 (PMC7770977; doi:10.1016/j.isci.2020.101927)
Supplement: Table S1. Details on numbers of transcripts implied in biological processes of interest, related to Figure 3 [file mmc2.xlsx]

## Sheet: Sheet1
Table S1: Details on numbers of transcripts implied in biological processes of interest, related to Figure 3. Representation of transcripts involved in the selected gene ontology (GO) groups expressed as number or percentage, in the different groups: the whole transcriptome (76 550 transcripts), rhythmic transcripts at South station (18 045 transcripts) and rhythmic transcripts at the North stati…
GO	GO definition	Representation of GO in the different groups, expressed as number			Representation of GO in the different groups, expressed as percentage (%)
		whole transcriptome	rhythmic transcripts at South	rhythmic transcripts at North	whole transcriptome (%)	rhythmic transcripts at South	rhythmic transcripts at North
GO:0051716	cellular response to stimulus	1 827 / 76 550	769 / 18 045	370 / 12 634	2.38668	4.26157	2.92861
GO:0042133, GO:0006836	neurotransmitter metabolic process and transport	206 / 76 550	82 / 18 045	74 / 12 634	0.269105	0.45442	0.585721
GO:0006281	DNA repair	317 / 76 550	129 / 18 045	64 / 12 634	0.414108	0.714879	0.50657
GO:0006468, GO:0016567	protein phosphorylation and ubiquitination	1 066 / 76 550	447 / 18 045	241 / 12 634	1.39255	2.47714	1.90755
GO:0055114	oxidation-reduction process	1 671 / 76 550	448 / 18 045	489 / 12 634	2.18289	2.48268	3.87051
GO:0006979	response to oxidative stress	175 / 76 550	33 / 18 045	46 / 12 634	0.228609	0.182876	0.364097
GO:0005975	carbohydrate metabolic process	752 / 76 550	209 / 18 045	193 / 12 634	0.982364	1.15822	1.52762
GO:0006629	lipid metabolic process	562 / 76 550	158 / 18 045	116 / 12 634	0.734161	0.875589	0.918157
GO:0006508	proteolysis	2 279 / 76 550	583 / 18 045	431 / 12 634	2.97714	3.23081	3.41143
