# Supplementary material for: Widely rhythmic transcriptome in Calanus finmarchicus during the high Arctic summer solstice period
Source: iScience. 2020 Dec 11;24(1):101927. doi: 10.1016/j.isci.2020.101927 (PMC7770977; doi:10.1016/j.isci.2020.101927)
Supplement: Table S2. Examples of transcripts involved in rhythmic biological processes of interest, related to Figures 3 and 4 [file mmc3.xlsx]

## Sheet: Legend
Table S2: Examples of transcripts involved in rhythmic biological processes, related to Figures 3 and 4: cellular response to stimulus (GO:0051716) (Table SI 1A), neurotransmitter metabolic process and transport (GO:0042133, GO:0006836) (Table SI 1B), DNA repair (GO:0006281) (Table SI 1C), protein phosphorylation and ubiquitination (GO:0006468, GO:0016567) (Table SI 1D), oxidation-reduction proce…

## Sheet: Table S2A
GO	Category	#id	Description	SP_id	TR_id	NR_id	period at S	phase at S	period at N	phase at N
Cellular resp. stim.	excl. D at S	GAXK01130888.1	DNA ligase (3)	sp|P49916|DNLI3_HUMAN	tr|A0A0K2V401|A0A0K2V401_LEPSM	XP_023326340.1	20	22_23	.	.
Cellular resp. stim.	excl. D at S	GAXK01121898.1	Focal adhesion kinase 1	sp|Q00944|FAK1_CHICK	tr|A0A067R8A5|A0A067R8A5_ZOONE	XP_023349277.1	20	22_23	.	.
Cellular resp. stim.	excl. D at S	GAXK01049859.1	Ephrin type-A/B receptor X	sp|Q91845|EPA4A_XENLA	tr|A0A0P5C6L9|A0A0P5C6L9_9CRUS	XP_023345872.1	20	6_7	.	.
Cellular resp. stim.	excl. D at S	GAXK01051382.1	Syntenin-1	sp|Q9JI92|SDCB1_RAT	tr|C1BQC8|C1BQC8_CALRO	XP_023321035.1	20	2_3	.	.
Cellular resp. stim.	excl. D at S	GAXK01046882.1	Frizzled receptor 5/8	sp|O93274|FZD8_XENLA	tr|A0A423SBZ2|A0A423SBZ2_PENVA	XP_023341324.1	24	2_3	.	.
Cellular resp. stim.	excl. D at S	GAXK01074073.1	DNA mismatch repair protein	sp|P40692|MLH1_HUMAN	tr|A0A433UAW2|A0A433UAW2_ELYCH	XP_023331032.1	24	2_3	.	.
Cellular resp. stim.	excl. D at S	GAXK01179250.1	Rho-associated protein kinase 1/2	sp|Q13464|ROCK1_HUMAN	tr|A0A0K2TA89|A0A0K2TA89_LEPSM	XP_023319598.1	24	2_3	.	.
Cellular resp. stim.	excl. D at S	GAXK01126042.1	Metabotropic glutamate receptor 7/8	sp|Q14831|GRM7_HUMAN	tr|A0A0M9A8L4|A0A0M9A8L4_9HYME	XP_023327303.1	24	2_3	.	.
Cellular resp. stim.	excl. D at S	GAXK01119430.1	Serine/threonine protein phosphatase 2A regulatory subunit	sp|Q15172|2A5A_HUMAN	tr|A0A2P2HVP2|A0A2P2HVP2_9CRUS	KAB7507628.1	24	2_3	.	.
Cellular resp. stim.	excl. D at S	GAXK01195746.1	Putative tyramine receptor 2	sp|Q25322|OAR2_LOCMI	tr|A0A2P8ZMW5|A0A2P8ZMW5_BLAGE	PSN57836.1	24	6_7	.	.
Cellular resp. stim.	excl. D at S	GAXK01183576.1	DNA polymerase (beta)	sp|Q27958|DPOLB_BOVIN	tr|A0A0P4W9Y1|A0A0P4W9Y1_9EUCA	XP_023341808.1	24	22_23	.	.
Cellular resp. stim.	excl. D at S	GAXK01106748.1	Protein Wnt (16)	sp|Q5E9U6|WNT16_BOVIN	tr|E9GBP2|E9GBP2_DAPPU	XP_023338432.1	24	22_23	.	.
Cellular resp. stim.	excl. D at S	GAXK01036608.1	Cardioacceleratory peptide receptor	sp|Q868T3|CCAPR_DROME	tr|A0A0K2V4B7|A0A0K2V4B7_LEPSM	XP_023344767.1	24	6_7	.	.
Cellular resp. stim.	excl. D at S	GAXK01145188.1	Splicing factor 45	sp|Q8JZX4|SPF45_MOUSE	tr|A0A2J7RCF2|A0A2J7RCF2_9NEOP	XP_023334730.1	24	2_3	.	.
Cellular resp. stim.	excl. D at S	GAXK01087177.1	Endonuclease V	sp|Q8N8Q3|ENDOV_HUMAN	tr|A0A1A8G1Z0|A0A1A8G1Z0_9TELE	XP_023326470.1	24	22_23	.	.
Cellular resp. stim.	excl. D at S	GAXK01108778.1	Gamma-aminobutyric acid type B receptor subunit 1	sp|Q9UBS5|GABR1_HUMAN	tr|A0A0K2TI07|A0A0K2TI07_LEPSM	XP_023346919.1	24	22_23	.	.
Cellular resp. stim.	excl. U at S	GAXK01023743.1	Cell division control protein 42 homolog	sp|Q16YG0|CDC42_AEDAE	tr|B5X466|B5X466_SALSA	XP_013988398.1	12	14_15	.	.
Cellular resp. stim.	excl. U at S	GAXK01009016.1	Protein kinase C	sp|P09215|KPCD_RAT	tr|A0A1Y1K6T6|A0A1Y1K6T6_PHOPY	XP_017785282.1	16	2_3	.	.
Cellular resp. stim.	excl. U at S	GAXK01175775.1	E3 ubiquitin-protein ligase synoviolin (B)	sp|Q5XHH7|SYVNB_XENLA	tr|A0A2L2Y081|A0A2L2Y081_PARTP	XP_023330214.1	16	2_3	.	.
Cellular resp. stim.	excl. U at S	GAXK01058180.1	Octopamine receptor beta-2/3R	sp|Q4LBB9|OCTB2_DROME	tr|A0A026VTA1|A0A026VTA1_OOCBI	XP_023339030.1	16	2_3	.	.
Cellular resp. stim.	excl. U at S	GAXK01092559.1	Rab proteins geranylgeranyltransferase component A	sp|Q9QZD5|RAE2_MOUSE	tr|A0A553NC90|A0A553NC90_TIGCA	XP_023339361.1	16	2_3	.	.
Cellular resp. stim.	excl. U at S	GAXK01169099.1	Cdc42 homolog	sp|Q16YG0|CDC42_AEDAE	tr|R4WRF3|R4WRF3_RIPPE	XP_023340979.1	16	2_3	.	.
Cellular resp. stim.	excl. D at N	GAXK01183575.1	DNA polymerase (beta)	sp|Q27958|DPOLB_BOVIN	tr|A0A0P4W9Y1|A0A0P4W9Y1_9EUCA	XP_023341808.1	.	.	24	14_15
Cellular resp. stim.	excl. D at N	GAXK01175337.1	Erlin-2-(B)	sp|Q6DKC0|ERL2B_XENLA	tr|D3PHE1|D3PHE1_LEPSM	XP_023336995.1	.	.	24	18_19
Cellular resp. stim.	excl. D at N	GAXK01161432.1	Ras-related protein Rab-40C	sp|Q96S21|RB40C_HUMAN	tr|C1BT14|C1BT14_LEPSM	ACO12167.1	.	.	24	14_15
Cellular resp. stim.	D at both	GAXK01059129.1	Rap guanine nucleotide exchange factor 2	sp|F1M386|RPGF2_RAT	tr|A0A151X5T9|A0A151X5T9_9HYME	XP_023348944.1	20	2_3	24	18_19
Cellular resp. stim.	D at both	GAXK01183217.1	Replication factor C subunit 1	sp|P35600|RFC1_DROME	tr|A0A0K2T8S0|A0A0K2T8S0_LEPSM	XP_023334479.1	20	22_23	24	14_15
Cellular resp. stim.	D at both	GAXK01179251.1	Rho-associated protein kinase 1/2	sp|Q13464|ROCK1_HUMAN	tr|A0A0K2TA89|A0A0K2TA89_LEPSM	XP_023319598.1	20	6_7	24	14_15
Cellular resp. stim.	D at both	GAXK01066650.1	Mothers against decapentaplegic homolog (4)	sp|Q1HE26|SMAD4_BOVIN	tr|A0A0K2TEG5|A0A0K2TEG5_LEPSM	XP_012345319.1	20	6_7	24	18_19
Cellular resp. stim.	D at both	GAXK01100798.1	Ribosomal protein S6 kinase (beta-1)	sp|Q6TJY3|KS6B1_BOVIN	tr|A0A067QLI7|A0A067QLI7_ZOONE	XP_023346299.1	20	2_3	24	14_15
Cellular resp. stim.	D at both	GAXK01096426.1	Rho GTPase-activating protein	sp|Q9UNA1|RHG26_HUMAN	tr|A0A0K2UZF5|A0A0K2UZF5_LEPSM	XP_023345445.1	20	22_23	24	14_15
Cellular resp. stim.	D at both	GAXK01132279.1	Double-strand break repair protein (MRE11)	sp|Q9W6K1|MRE11_XENLA	tr|A0A3R7LYQ0|A0A3R7LYQ0_PENVA	XP_023328956.1	24	2_3	24	14_15
Cellular resp. stim.	U at both	GAXK01107691.1	Putative protein kinase	sp|P83099|KPC4_DROME	tr|F2TYK2|F2TYK2_SALR5	XP_004997633.1	16	2_3	12	10_11
Cellular resp. stim.	switch to U at N	GAXK01177801.1	Frizzled-1/2/7	sp|O57328|FZD1_CHICK	tr|A0A067QHH7|A0A067QHH7_ZOONE	XP_023344886.1	24	2_3	12	10_11
Cellular resp. stim.	switch to U at N	GAXK01137407.1	Guanine nucleotide-binding protein G(q) subunit alpha	sp|P38412|GNAQ_LOLFO	tr|A0A2P2HYG0|A0A2P2HYG0_9CRUS	RXM32962.1	24	2_3	16	18_19
Cellular resp. stim.	switch to U at N	GAXK01023452.1	Receptor-type guanylate cyclase	sp|Q7JQ32|GC76C_DROME	tr|A0A0K2U278|A0A0K2U278_LEPSM	XP_023339585.1	20	6_7	16	22_23
Cellular resp. stim.	switch to U at N	GAXK01019519.1	Serine/threonine-protein kinase	sp|Q9W1B0|GEK_DROME	tr|A0A1D2NL40|A0A1D2NL40_ORCCI	XP_023323712.1	24	18_19	16	18_19

## Sheet: Table S2B
GO	Category	#id	Description	SP_id	TR_id	NR_id	period at S	phase at S	period at N	phase at N
Neurotransmitter met. pr. and tr.	excl. D at S	GAXK01196185.1	Sodium-dependent nutrient amino acid transporter 1	sp|B4GVM9|NAAT1_DROPE	.	XP_027224330.1	20	6_7	.	.
Neurotransmitter met. pr. and tr.	excl. D at S	GAXK01177203.1	Synaptotagmin 1	sp|P21521|SY65_DROME	.	XP_023323744.1	24	6_7	.	.
Neurotransmitter met. pr. and tr.	excl. D at S	GAXK01112503.1	Sodium-dependent serotonin transporter	sp|P51905|SC6A4_DROME	.	XP_023327193.1	24	2_3	.	.
Neurotransmitter met. pr. and tr.	excl. D at N	GAXK01190981.1	Sodium- and chloride-dependent GABA transporter ine	sp|Q9VR07|INE_DROME	.	XP_023341042.1	.	.	24	18_19
Neurotransmitter met. pr. and tr.	D at both	GAXK01026827.1	Sodium- and chloride-dependent glycine transporter 1	sp|P48067|SC6A9_HUMAN	.	XP_013789084.1	20	22_23	20	22_23
Neurotransmitter met. pr. and tr.	D at both	GAXK01177202.1	Synaptotagmin 1	sp|P21521|SY65_DROME	.	XP_023323744.1	24	2_3	20	22_23
Neurotransmitter met. pr. and tr.	U at both	GAXK01188643.1	Sodium-dependent nutrient amino acid transporter 1	sp|B4GVM9|NAAT1_DROPE	.	XP_023336322.1	16	2_3	12	10_11
Neurotransmitter met. pr. and tr.	switch to U at N	GAXK01164913.1	Sodium-dependent nutrient amino acid transporter 1	sp|B4MEG2|NAAT1_DROVI	.	XP_023336322.1	24	2_3	16	22_23

## Sheet: Table S2C
GO	Category	#id	Description	SP_id	TR_id	NR_id	period at S	phase at S	period at N	phase at N
DNA repair	excl. D at S	GAXK01130888.1	DNA ligase (3)	sp|P49916|DNLI3_HUMAN	tr|A0A0K2V401|A0A0K2V401_LEPSM	XP_023326340.1	20	22_23	.	.
DNA repair	excl. D at S	GAXK01074073.1	DNA mismatch repair protein (Mlh1)	sp|P40692|MLH1_HUMAN	tr|A0A433UAW2|A0A433UAW2_ELYCH	XP_023331032.1	24	2_3	.	.
DNA repair	excl. D at S	GAXK01129929.1	DNA mismatch repair protein (Msh6)	sp|P54276|MSH6_MOUSE	tr|A0A3S1C5F7|A0A3S1C5F7_ELYCH	XP_023340289.1	24	2_3	.	.
DNA repair	excl. D at S	GAXK01183576.1	DNA polymerase (beta)	sp|Q27958|DPOLB_BOVIN	tr|A0A0P4W9Y1|A0A0P4W9Y1_9EUCA	XP_023341808.1	24	22_23	.	.
DNA repair	excl. D at S	GAXK01141593.1	Replication protein A (70 kDa DNA-binding) subunit	sp|Q6NY74|RFA1_DANRE	tr|A0A553NE30|A0A553NE30_TIGCA	XP_023337672.1	24	2_3	.	.
DNA repair	excl. D at S	GAXK01145188.1	Splicing factor 45	sp|Q8JZX4|SPF45_MOUSE	tr|A0A2J7RCF2|A0A2J7RCF2_9NEOP	XP_023334730.1	24	2_3	.	.
DNA repair	excl. D at S	GAXK01087177.1	Endonuclease V	sp|Q8N8Q3|ENDOV_HUMAN	tr|A0A1A8G1Z0|A0A1A8G1Z0_9TELE	XP_023326470.1	24	22_23	.	.
DNA repair	excl. U at S	GAXK01168232.1	Replication protein A (70 kDa DNA-binding) subunit	sp|Q6NY74|RFA1_DANRE	tr|A0A553NE30|A0A553NE30_TIGCA	XP_023337672.1	16	14_15	.	.
DNA repair	excl. D at N	GAXK01183575.1	DNA polymerase (beta)	sp|Q27958|DPOLB_BOVIN	tr|A0A0P4W9Y1|A0A0P4W9Y1_9EUCA	XP_023341808.1	.	.	24	14_15
DNA repair	excl. D at N	GAXK01188536.1	General transcription factor IIH subunit 1	sp|Q960E8|TF2H1_DROME	.	XP_023328908.1	.	.	24	14_15
DNA repair	D at both	GAXK01132279.1	Double-strand break repair protein (MRE11)	sp|Q9W6K1|MRE11_XENLA	tr|A0A3R7LYQ0|A0A3R7LYQ0_PENVA	XP_023328956.1	20	22_23	24	14_15
DNA repair	D at both	GAXK01183217.1	Replication factor C subunit 1	sp|P35600|RFC1_DROME	tr|A0A0K2T8S0|A0A0K2T8S0_LEPSM	XP_023334479.1	20	22_23	24	14_15

## Sheet: Table S2D
GO	Category	#id	Description	SP_id	TR_id	NR_id	period at S	phase at S	period at N	phase at N
Protein phosph. and ubiqu.	excl. D at S	GAXK01006058.1	Serine/threonine-protein kinase	sp|O61661|CHK1_DROME	tr|A0A224Z8D4|A0A224Z8D4_9ACAR	XP_023345296.1	20	22_23	.	.
Protein phosph. and ubiqu.	excl. D at S	GAXK01138448.1	Tyrosine-protein kinase	sp|P08630|BTKL_DROME	tr|A0A0K2V4F5|A0A0K2V4F5_LEPSM	XP_023331198.1	20	6_7	.	.
Protein phosph. and ubiqu.	excl. D at S	GAXK01188414.1	Ribosomal protein S6 kinase	sp|P18652|KS6AA_CHICK	tr|A0A3Q2Z0U9|A0A3Q2Z0U9_HIPCM	XP_019743786.1	20	2_3	.	.
Protein phosph. and ubiqu.	excl. D at S	GAXK01121898.1	Focal adhesion kinase 1	sp|Q00944|FAK1_CHICK	tr|A0A067R8A5|A0A067R8A5_ZOONE	XP_023349277.1	20	22_23	.	.
Protein phosph. and ubiqu.	excl. D at S	GAXK01096582.1	E3 ubiquitin-protein ligase (BRE1B)	sp|Q4R7K7|BRE1B_MACFA	tr|A0A0K2V376|A0A0K2V376_LEPSM	XP_012224519.1	20	22_23	.	.
Protein phosph. and ubiqu.	excl. D at S	GAXK01188409.1	MAP kinase-interacting serine/threonine-protein kinase (1/2)	sp|Q66I46|MKNK2_XENTR	tr|A0A2I9LP67|A0A2I9LP67_9SCOR	XP_023241744.1	20	6_7	.	.
Protein phosph. and ubiqu.	excl. D at S	GAXK01049859.1	Ephrin type-A/B receptor 4-A/B	sp|Q91845|EPA4A_XENLA	tr|A0A0P5C6L9|A0A0P5C6L9_9CRUS	XP_023345872.1	20	6_7	.	.
Protein phosph. and ubiqu.	excl. D at S	GAXK01042504.1	Calcium/calmodulin-dependent protein kinase kinase 1/2	sp|Q96RR4|KKCC2_HUMAN	tr|A0A0K2TEJ3|A0A0K2TEJ3_LEPSM	XP_023346620.1	20	6_7	.	.
Protein phosph. and ubiqu.	excl. D at S	GAXK01068265.1	Proto-oncogene tyrosine-protein kinase receptor	sp|G3V9H8|RET_RAT	tr|U3JWM3|U3JWM3_FICAL	XP_005048669.1	24	2_3	.	.
Protein phosph. and ubiqu.	excl. D at S	GAXK01038086.1	Serine/threonine-protein kinase pim-1/3	sp|O70444|PIM3_RAT	tr|A0A087UNB8|A0A087UNB8_9ARAC	XP_021953935.1	24	2_3	.	.
Protein phosph. and ubiqu.	excl. D at S	GAXK01205166.1	Mitogen-activated protein kinase	sp|P47812|MK14_XENLA	tr|A0A023I1G8|A0A023I1G8_TIGJA	AGS12617.1	24	2_3	.	.
Protein phosph. and ubiqu.	excl. D at S	GAXK01174192.1	Wee1-like protein kinase 2	sp|P47817|WEE2A_XENLA	tr|A0A0K2THB9|A0A0K2THB9_LEPSM	XP_023327692.1	24	2_3	.	.
Protein phosph. and ubiqu.	excl. D at S	GAXK01147363.1	5'-AMP-activated protein kinase catalytic subunit alpha-2	sp|P54646|AAPK2_HUMAN	tr|A0A0N8AQC0|A0A0N8AQC0_9CRUS	XP_023349598.1	24	2_3	.	.
Protein phosph. and ubiqu.	excl. D at S	GAXK01179250.1	Rho-associated protein kinase 1/2	sp|Q13464|ROCK1_HUMAN	tr|A0A0K2TA89|A0A0K2TA89_LEPSM	XP_023319598.1	24	2_3	.	.
Protein phosph. and ubiqu.	excl. D at S	GAXK01019622.1	Ubiquitin conjugation factor E4 A	sp|Q14139|UBE4A_HUMAN	tr|A0A553N8K4|A0A553N8K4_TIGCA	XP_023323224.1	24	22_23	.	.
Protein phosph. and ubiqu.	excl. D at S	GAXK01113116.1	Cyclin-dependent kinase 8	sp|Q17IE8|CDK8_AEDAE	tr|A0A553PFP1|A0A553PFP1_TIGCA	XP_023335876.1	24	2_3	.	.
Protein phosph. and ubiqu.	excl. D at S	GAXK01055560.1	Tribbles homolog 2	sp|Q5GLH2|TRIB2_BOVIN	tr|A0A553P2D4|A0A553P2D4_TIGCA	XP_023342268.1	24	2_3	.	.
Protein phosph. and ubiqu.	excl. D at S	GAXK01113195.1	Serine/threonine-protein kinase/endoribonuclease	sp|Q9EQY0|ERN1_MOUSE	tr|A0A553NUN3|A0A553NUN3_TIGCA	XP_023328914.1	24	22_23	.	.
Protein phosph. and ubiqu.	excl. U at S	GAXK01004124.1	Serine/threonine-protein kinase	sp|Q86V86|PIM3_HUMAN	tr|A0A553P042|A0A553P042_TIGCA	XP_023330694.1	12	22_23	.	.
Protein phosph. and ubiqu.	excl. U at S	GAXK01157895.1	E3 ubiquitin-protein ligase parkin	sp|O60260|PRKN_HUMAN	tr|A0A1W4V8V8|A0A1W4V8V8_DROFC	XP_023336110.1	16	2_3	.	.
Protein phosph. and ubiqu.	excl. U at S	GAXK01138474.1	Tyrosine-protein kinase	sp|P08630|BTKL_DROME	tr|A0A0K2V4F5|A0A0K2V4F5_LEPSM	XP_023331198.1	16	2_3	.	.
Protein phosph. and ubiqu.	excl. U at S	GAXK01009016.1	Protein kinase C	sp|P09215|KPCD_RAT	tr|A0A1Y1K6T6|A0A1Y1K6T6_PHOPY	XP_017785282.1	16	2_3	.	.
Protein phosph. and ubiqu.	excl. U at S	GAXK01051748.1	Tyrosine-protein kinase	sp|P41241|CSK_MOUSE	tr|T1JDP9|T1JDP9_STRMM	XP_023338661.1	16	14_15	.	.
Protein phosph. and ubiqu.	excl. U at S	GAXK01205401.1	Myosin light chain kinase	sp|Q5RDG7|MYLK3_PONAB	tr|A0A553P7V5|A0A553P7V5_TIGCA	XP_023328347.1	16	2_3	.	.
Protein phosph. and ubiqu.	excl. U at S	GAXK01175775.1	E3 ubiquitin-protein ligase synoviolin B	sp|Q5XHH7|SYVNB_XENLA	tr|A0A2L2Y081|A0A2L2Y081_PARTP	XP_023330214.1	16	2_3	.	.
Protein phosph. and ubiqu.	excl. U at S	GAXK01141662.1	MAP kinase-interacting serine/threonine-protein kinase	sp|Q66JF3|MKNK1_XENTR	tr|A0A2P1JJ29|A0A2P1JJ29_PROCL	XP_023321117.1	16	2_3	.	.
Protein phosph. and ubiqu.	excl. D at N	GAXK01049010.1	Serine/threonine-protein kinase 40	sp|Q7TNL4|STK40_RAT	tr|A0A210PME0|A0A210PME0_MIZYE	XP_023337141.1	.	.	24	14_15
Protein phosph. and ubiqu.	excl. D at N	GAXK01051771.1	Tyrosine-protein kinase CSK	sp|Q0VBZ0|CSK_BOVIN	tr|A0A2P6KH86|A0A2P6KH86_NEPCL	XP_023338661.1	.	.	24	10_11
Protein phosph. and ubiqu.	excl. D at N	GAXK01065635.1	Casein kinase (II subunit alpha)	sp|P21868|CSK21_CHICK	tr|A0A553N8K0|A0A553N8K0_TIGCA	XP_023325217.1	.	.	24	14_15
Protein phosph. and ubiqu.	excl. U at N	GAXK01205440.1	Mitogen-activated protein kinase	sp|P40417|ERKA_DROME	tr|A0A1V9X2I6|A0A1V9X2I6_9ACAR	XP_023349330.1	.	.	16	22_23
Protein phosph. and ubiqu.	excl. U at N	GAXK01185794.1	Serine/threonine-protein kinase	sp|Q2LZZ7|TRC_DROPS	tr|A0A067RHS0|A0A067RHS0_ZOONE	XP_023345240.1	.	.	16	22_23
Protein phosph. and ubiqu.	excl. U at N	GAXK01186304.1	Tyrosine-protein kinase	sp|Q9V9J3|SRC42_DROME	tr|A0A222NUJ6|A0A222NUJ6_PENVA	XP_023348462.1	.	.	16	18_19
Protein phosph. and ubiqu.	D at both	GAXK01107017.1	Ubiquitin conjugation factor (E4)	sp|O95155|UBE4B_HUMAN	tr|A0A553PQ78|A0A553PQ78_TIGCA	XP_023335218.1	20	2_3	24	14_15
Protein phosph. and ubiqu.	D at both	GAXK01052058.1	Cyclin-dependent kinase	sp|Q00537|CDK17_HUMAN	tr|A0A2J7PL93|A0A2J7PL93_9NEOP	XP_023338796.1	20	6_7	24	18_19
Protein phosph. and ubiqu.	D at both	GAXK01100798.1	Ribosomal protein S6 kinase	sp|Q6TJY3|KS6B1_BOVIN	tr|A0A067QLI7|A0A067QLI7_ZOONE	XP_023346299.1	20	6_7	24	18_19
Protein phosph. and ubiqu.	D at both	GAXK01011718.1	(RAC) serine/threonine-protein kinase	sp|Q8INB9|AKT1_DROME	tr|A0A067QWC1|A0A067QWC1_ZOONE	XP_021938715.1	20	2_3	24	22_23
Protein phosph. and ubiqu.	D at both	GAXK01013932.1	Tyrosine-protein kinase (Src42A)	sp|Q9V9J3|SRC42_DROME	tr|A0A067R369|A0A067R369_ZOONE	XP_023348462.1	20	2_3	24	22_23
Protein phosph. and ubiqu.	D at both	GAXK01179251.1	Rho-associated protein kinase	sp|Q13464|ROCK1_HUMAN	tr|A0A0K2TA89|A0A0K2TA89_LEPSM	XP_023319598.1	24	2_3	24	14_15
Protein phosph. and ubiqu.	D at both	GAXK01081949.1	SCY1-like protein 2	sp|Q6P3W7|SCYL2_HUMAN	tr|A0A0K2T2K1|A0A0K2T2K1_LEPSM	.	24	2_3	24	14_15
Protein phosph. and ubiqu.	U at both	GAXK01107691.1	Protein kinase	sp|P83099|KPC4_DROME	tr|F2TYK2|F2TYK2_SALR5	XP_004997633.1	16	2_3	12	10_11
Protein phosph. and ubiqu.	switch to D at N	GAXK01065634.1	Casein kinase II subunit alpha	sp|P21868|CSK21_CHICK	.	XP_023325217.1	16	2_3	24	14_15
Protein phosph. and ubiqu.	switch to U at N	GAXK01111689.1	Serine/threonine-protein kinase	sp|A7MBL8|PKN2_DANRE	.	XP_023319804.1	24	6_7	12	10_11
Protein phosph. and ubiqu.	switch to U at N	GAXK01086774.1	Eukaryotic elongation factor 2 kinase	sp|O00418|EF2K_HUMAN	.	XP_023331381.1	24	6_7	12	10_11
Protein phosph. and ubiqu.	switch to U at N	GAXK01051764.1	Tyrosine-protein kinase (CSK)	sp|P41241|CSK_MOUSE	tr|T1JDP9|T1JDP9_STRMM	XP_023338661.1	20	6_7	12	10_11
Protein phosph. and ubiqu.	switch to U at N	GAXK01205218.1	MAP kinase-activated protein kinase	sp|P49071|MAPK2_DROME	.	XP_023324855.1	24	22_23	16	22_23
Protein phosph. and ubiqu.	switch to U at N	GAXK01205813.1	Mitogen-activated protein kinase	sp|Q16539|MK14_HUMAN	tr|A0A023I1G8|A0A023I1G8_TIGJA	AGS12617.1	24	2_3	16	18_19
Protein phosph. and ubiqu.	switch to U at N	GAXK01023452.1	Receptor-type guanylate cyclase	sp|Q7JQ32|GC76C_DROME	tr|A0A0K2U278|A0A0K2U278_LEPSM	XP_023339585.1	20	6_7	16	22_23
Protein phosph. and ubiqu.	switch to U at N	GAXK01205909.1	E3 ubiquitin-protein ligase	sp|Q86YT6|MIB1_HUMAN	.	XP_021927996.1	20	2_3	16	22_23
Protein phosph. and ubiqu.	switch to U at N	GAXK01186313.1	Tyrosine-protein kinase	sp|Q9V9J3|SRC42_DROME	tr|A0A222NUJ6|A0A222NUJ6_PENVA	XP_023348462.1	20	2_3	16	18_19

## Sheet: Table S2E
GO	Category	#id	Description	SP_id	TR_id	NR_id	period at S	phase at S	period at N	phase at N
Oxidation-reduction pr.	excl. D at S	GAXK01014044.1	Inosine-5'-monophosphate dehydrogenase (1)	sp|A0JNA3|IMDH1_BOVIN	tr|A0A553PBG8|A0A553PBG8_TIGCA	XP_023328367.1	20	2_3	.	.
Oxidation-reduction pr.	excl. D at S	GAXK01098047.1	UDP-glucose 6-dehydrogenase	sp|O02373|UGDH_DROME	tr|A0A4S2KMX5|A0A4S2KMX5_9HYME	XP_023328671.1	20	2_3	.	.
Oxidation-reduction pr.	excl. D at S	GAXK01178422.1	Glyceraldehyde-3-phosphate dehydrogenase (2)	sp|P07487|G3P2_DROME	tr|A0A553PDI0|A0A553PDI0_TIGCA	KFH68155.1	20	6_7	.	.
Oxidation-reduction pr.	excl. D at S	GAXK01027061.1	Glucose-6-phosphate 1-dehydrogenase	sp|P12646|G6PD_DROME	tr|A0A0K2SX09|A0A0K2SX09_LEPSM	XP_023330810.1	20	6_7	.	.
Oxidation-reduction pr.	excl. D at S	GAXK01087957.1	Cytochrome c oxidase subunit 1	sp|P26856|COX1_MARPO	tr|A0A2H4R8C0|A0A2H4R8C0_9EUKA	ATY40897.1	20	14_15	.	.
Oxidation-reduction pr.	excl. D at S	GAXK01056576.1	Cytochrome P450 (4V2/4C1)	sp|Q9DBW0|CP4V2_MOUSE	tr|A0A553N6L6|A0A553N6L6_TIGCA	XP_023333882.1	20	22_23	.	.
Oxidation-reduction pr.	excl. D at S	GAXK01100578.1	NADH dehydrogenase [ubiquinone] 1 alpha subcomplex subunit 5	sp|P23935|NDUA5_BOVIN	tr|C1BSD5|C1BSD5_LEPSM	XP_023341363.1	24	14_15	.	.
Oxidation-reduction pr.	excl. D at S	GAXK01012720.1	Tryptophan 5-hydroxylase 1	sp|P70080|TPH1_CHICK	tr|A0A1D2MRD4|A0A1D2MRD4_ORCCI	XP_023326064.1	24	2_3	.	.
Oxidation-reduction pr.	excl. D at S	GAXK01067675.1	Superoxide dismutase [Cu-Zn]	sp|P80566|SODC_CHICK	tr|A0A0U2TJL8|A0A0U2TJL8_ACAPC	ALS04106.1	24	14_15	.	.
Oxidation-reduction pr.	excl. D at S	GAXK01184199.1	Delta(24)-sterol reductase	sp|Q15392|DHC24_HUMAN	tr|A0A1D2MFS4|A0A1D2MFS4_ORCCI	ODM91838.1	24	2_3	.	.
Oxidation-reduction pr.	excl. D at S	GAXK01032502.1	NADPH-cytochrome P450 reductase	sp|Q27597|NCPR_DROME	tr|A0A553PIB8|A0A553PIB8_TIGCA	XP_023322726.1	24	2_3	.	.
Oxidation-reduction pr.	excl. D at S	GAXK01075536.1	Catalase-peroxidase 2	sp|Q5WZY1|KATG2_LEGPL	tr|A0A329RHW5|A0A329RHW5_9STRA	RAW21371.1	24	6_7	.	.
Oxidation-reduction pr.	excl. D at S	GAXK01017310.1	DBH-like monooxygenase protein 1	sp|Q9CXI3|MOXD1_MOUSE	tr|A0A553P5S4|A0A553P5S4_TIGCA	XP_023330863.1	24	2_3	.	.
Oxidation-reduction pr.	excl. D at S	GAXK01175312.1	NADH dehydrogenase [ubiquinone] 1 alpha subcomplex subunit 8	sp|Q9DCJ5|NDUA8_MOUSE	tr|C1BSJ0|C1BSJ0_LEPSM	XP_023339997.1	24	14_15	.	.
Oxidation-reduction pr.	excl. D at S	GAXK01101454.1	Fatty acid hydroxylase domain-containing protein (2)	sp|Q9GKT2|FXDC2_MACFA	tr|A0A182Q169|A0A182Q169_9DIPT	XP_028130177.1	24	6_7	.	.
Oxidation-reduction pr.	excl. D at S	GAXK01091948.1	Ero1-like protein	sp|Q9V3A6|ERO1L_DROME	tr|A0A0K2UV38|A0A0K2UV38_LEPSM	XP_023330462.1	24	6_7	.	.
Oxidation-reduction pr.	excl. D at S	GAXK01098235.1	Probable phosphorylase b kinase regulatory subunit	sp|Q9W391|KPBA_DROME	tr|E9IIZ7|E9IIZ7_SOLIN	XP_023325881.1	24	2_3	.	.
Oxidation-reduction pr.	excl. D at S	GAXK01193523.1	Acyl-CoA dehydrogenase family member 11	sp|Q9XWZ2|ACD11_CAEEL	tr|C3Z470|C3Z470_BRAFL	XP_023332760.1	24	18_19	.	.
Oxidation-reduction pr.	excl. U at S	GAXK01066256.1	Acyl-CoA desaturase (delta 9)	sp|O00767|ACOD_HUMAN	tr|W8PHJ8|W8PHJ8_CALHY	AHL21604.1	12	14_15	.	.
Oxidation-reduction pr.	excl. U at S	GAXK01168335.1	Glyceraldehyde-3-phosphate dehydrogenase (1)	sp|P07486|G3P1_DROME	tr|R9TFU3|R9TFU3_ACAPC	XP_023327542.1	12	14_15	.	.
Oxidation-reduction pr.	excl. U at S	GAXK01188634.1	Peroxiredoxin-6	sp|Q5ZJF4|PRDX6_CHICK	tr|A0A1S6GLT5|A0A1S6GLT5_9MAXI	AQS22816.1	12	14_15	.	.
Oxidation-reduction pr.	excl. U at S	GAXK01168987.1	NADH-ubiquinone oxidoreductase chain 5 (mitochondrion)	sp|B0FWD3|NU5M_AEDAE	tr|A0A343LEK1|A0A343LEK1_CALFI	ATN95401.1	16	18_19	.	.
Oxidation-reduction pr.	excl. U at S	GAXK01098046.1	UDP-glucose 6-dehydrogenase	sp|O02373|UGDH_DROME	tr|A0A4S2KMX5|A0A4S2KMX5_9HYME	XP_023328667.1	16	2_3	.	.
Oxidation-reduction pr.	excl. U at S	GAXK01165894.1	Cytochrome c oxidase subunit 1	sp|P00400|COX1_DROYA	tr|A0A2D1GRR1|A0A2D1GRR1_CALFI	ATN95396.1	16	18_19	.	.
Oxidation-reduction pr.	excl. U at S	GAXK01149178.1	tRNA-dihydrouridine(47) synthase [NAD(P)(+)]-like	sp|Q28BT8|DUS3L_XENTR	tr|A0A553NCW4|A0A553NCW4_TIGCA	XP_023348376.1	16	2_3	.	.
Oxidation-reduction pr.	excl. U at S	GAXK01135338.1	7-dehydrocholesterol reductase	sp|Q9LDU6|ST7R_ARATH	tr|A0A553PH76|A0A553PH76_TIGCA	XP_023330159.1	16	2_3	.	.
Oxidation-reduction pr.	excl. U at S	GAXK01175491.1	GMP reductase (1/2)	sp|Q9P2T1|GMPR2_HUMAN	tr|A0A1S6GL75|A0A1S6GL75_9MAXI	AQS22615.1	16	2_3	.	.
Oxidation-reduction pr.	excl. D at N	GAXK01031809.1	Catalase	sp|P24270|CATA_MOUSE	tr|H2B639|H2B639_9MAXI	ADV59547.1	.	.	20	18_19
Oxidation-reduction pr.	excl. D at N	GAXK01027104.1	Glucose-6-phosphate 1-dehydrogenase	sp|Q27638|G6PD_DROYA	tr|A0A0K2SX09|A0A0K2SX09_LEPSM	XP_023330810.1	.	.	20	18_19
Oxidation-reduction pr.	excl. D at N	GAXK01171303.1	Cytosolic 10-formyltetrahydrofolate dehydrogenase	sp|Q6GNL7|AL1L1_XENLA	tr|A0A3R7PD39|A0A3R7PD39_PENVA	XP_023340080.1	.	.	20	18_19
Oxidation-reduction pr.	excl. D at N	GAXK01185550.1	(NADP-dependent) malic enzyme	sp|P28227|MAOX_ANAPL	tr|A3QWA9|A3QWA9_TIGCA	XP_023327514.1	.	.	24	18_19
Oxidation-reduction pr.	excl. D at N	GAXK01051813.1	3-hydroxy-3-methylglutaryl-coenzyme A reductase	sp|P54960|HMDH_BLAGE	tr|A0A553PJI7|A0A553PJI7_TIGCA	XP_023341016.1	.	.	24	14_15
Oxidation-reduction pr.	excl. D at N	GAXK01121860.1	Alkylated DNA repair protein alkB homolog 8	sp|Q07G10|ALKB8_XENTR	tr|A0A067R5V9|A0A067R5V9_ZOONE	XP_023330645.1	.	.	24	14_15
Oxidation-reduction pr.	excl. D at N	GAXK01032515.1	NADPH-cytochrome P450 reductase	sp|Q27597|NCPR_DROME	tr|A0A553PIB8|A0A553PIB8_TIGCA	XP_023322726.1	.	.	24	18_19
Oxidation-reduction pr.	excl. D at N	GAXK01196083.1	Pyridine nucleotide-disulfide oxidoreductase domain-containing protein 1	sp|Q5REJ2|PYRD1_PONAB	tr|A0A2J7QNL1|A0A2J7QNL1_9NEOP	XP_023341664.1	.	.	24	14_15
Oxidation-reduction pr.	excl. D at N	GAXK01177018.1	Renalase	sp|Q5VYX0|RNLS_HUMAN	tr|A0A1S3IKL6|A0A1S3IKL6_LINUN	XP_023321238.1	.	.	24	18_19
Oxidation-reduction pr.	excl. D at N	GAXK01078498.1	FAD-dependent oxidoreductase domain-containing protein 1	sp|Q6DCP1|FXRD1_XENLA	tr|A0A0A9X1D9|A0A0A9X1D9_LYGHE	XP_023335944.1	.	.	24	18_19
Oxidation-reduction pr.	excl. D at N	GAXK01138286.1	Type I iodothyronine deiodinase	sp|Q95N00|IOD1_SUNMU	tr|A0A553NUZ3|A0A553NUZ3_TIGCA	XP_023335135.1	.	.	24	2_3
Oxidation-reduction pr.	excl. D at N	GAXK01020888.1	Peptide methionine sulfoxide reductase (A1/2)	sp|Q9FKF7|MSRA1_ARATH	tr|D8LJZ0|D8LJZ0_ECTSI	XP_023322347.1	.	.	24	14_15
Oxidation-reduction pr.	excl. D at N	GAXK01040165.1	NADPH-dependent diflavin oxidoreductase 1	sp|Q9UHB4|NDOR1_HUMAN	tr|A0A553PKT4|A0A553PKT4_TIGCA	XP_023329823.1	.	.	24	14_15
Oxidation-reduction pr.	excl. D at N	GAXK01067449.1	Oxygen-dependent coproporphyrinogen-III oxidase	sp|Q9V3D2|HEM6_DROME	tr|A0A0K2TNT8|A0A0K2TNT8_LEPSM	XP_023337986.1	.	.	24	14_15
Oxidation-reduction pr.	excl. U at N	GAXK01205974.1	Cytochrome P450 4C1	sp|P29981|CP4C1_BLADI	.	XP_023333882.1	.	.	12	10_11
Oxidation-reduction pr.	excl. U at N	GAXK01116891.1	Alkylglycerol monooxygenase	sp|Q6ZNB7|ALKMO_HUMAN	.	XP_023332582.1	.	.	12	10_11
Oxidation-reduction pr.	excl. U at N	GAXK01052185.1	Aldehyde dehydrogenase family 16 member A1	sp|A6QR56|A16A1_BOVIN	.	XP_023342276.1	.	.	16	22_23
Oxidation-reduction pr.	excl. U at N	GAXK01150735.1	Probable acyl-CoA dehydrogenase 6	sp|P34275|IVD_CAEEL	.	XP_023339136.1	.	.	16	22_23
Oxidation-reduction pr.	excl. U at N	GAXK01151218.1	Chorion peroxidase	sp|Q9VEG6|PERC_DROME	.	XP_023335820.1	.	.	16	22_23
Oxidation-reduction pr.	excl. U at N	GAXK01047380.1	Dual oxidase	sp|Q9VQH2|DUOX_DROME	.	XP_023342352.1	.	.	16	22_23
Oxidation-reduction pr.	D at both	GAXK01027064.1	Glucose-6-phosphate 1-dehydrogenase	sp|Q27638|G6PD_DROYA	tr|A0A0K2SX09|A0A0K2SX09_LEPSM	XP_023330810.1	20	6_7	20	22_23
Oxidation-reduction pr.	D at both	GAXK01014047.1	Inosine-5'-monophosphate dehydrogenase (1)	sp|A0JNA3|IMDH1_BOVIN	tr|A0A553PBG8|A0A553PBG8_TIGCA	XP_023328367.1	24	6_7	24	14_15
Oxidation-reduction pr.	D at both	GAXK01031808.1	Catalase	sp|P24270|CATA_MOUSE	tr|H2B639|H2B639_9MAXI	ADV59547.1	24	2_3	24	18_19
Oxidation-reduction pr.	D at both	GAXK01032516.1	NADPH-cytochrome P450 reductase	sp|Q07994|NCPR_MUSDO	tr|A0A553PIB8|A0A553PIB8_TIGCA	XP_023322726.1	24	6_7	24	22_23
Oxidation-reduction pr.	D at both	GAXK01094686.1	S-adenosyl-L-methionine-dependent tRNA 4-demethylwyosine synthase	sp|Q2KHP8|TYW1_XENLA	tr|A0A0P5EB92|A0A0P5EB92_9CRUS	XP_023343071.1	24	2_3	24	14_15
Oxidation-reduction pr.	D at both	GAXK01056577.1	Cytochrome P450 (4c1/3)	sp|Q9VA27|CP4C3_DROME	tr|A0A553N6L6|A0A553N6L6_TIGCA	XP_023333882.1	24	6_7	24	22_23
Oxidation-reduction pr.	U at both	GAXK01188635.1	Peroxiredoxin-6	sp|Q5ZJF4|PRDX6_CHICK	tr|A0A1S6GLT5|A0A1S6GLT5_9MAXI	AQS22816.1	12	14_15	12	10_11
Oxidation-reduction pr.	switch to D at N	GAXK01124811.1	Cytochrome c oxidase assembly protein COX15 homolog	sp|Q08DG6|COX15_BOVIN	.	XP_023324821.1	16	2_3	24	14_15
Oxidation-reduction pr.	switch to D at N	GAXK01032131.1	Alcohol dehydrogenase class-3	sp|Q17335|ADHX_CAEEL	.	XP_023326261.1	16	2_3	24	22_23
Oxidation-reduction pr.	switch to D at N	GAXK01035827.1	tRNA-dihydrouridine(16/17) synthase [NAD(P)(+)]-like	sp|Q8C2P3|DUS1L_MOUSE	.	XP_023324055.1	16	2_3	24	14_15
Oxidation-reduction pr.	switch to U at N	GAXK01166606.1	Cytochrome c oxidase subunit 2	sp|P29877|COX2_PERAM	tr|A0A343LEK2|A0A343LEK2_CALFI	ATN95402.1	20	18_19	16	10_11
Oxidation-reduction pr.	switch to U at N	GAXK01086741.1	Probable acyl-CoA dehydrogenase 6	sp|P34275|IVD_CAEEL	.	XP_027206740.1	20	2_3	12	10_11
Oxidation-reduction pr.	switch to U at N	GAXK01027066.1	Glucose-6-phosphate 1-dehydrogenase	sp|Q27638|G6PD_DROYA	tr|A0A0K2SX09|A0A0K2SX09_LEPSM	XP_023330810.1	20	6_7	16	22_23
Oxidation-reduction pr.	switch to U at N	GAXK01056582.1	Cytochrome P450 (4V2/4C1)	sp|Q9DBW0|CP4V2_MOUSE	.	XP_023333882.1	20	22_23	16	22_23
Oxidation-reduction pr.	switch to U at N	GAXK01135642.1	Acyl-CoA dehydrogenase family member 10	sp|Q8K370|ACD10_MOUSE	.	XP_019621740.1	24	2_3	16	22_23

## Sheet: Table S2F
GO	Category	#id	Description	SP_id	TR_id	NR_id	period at S	phase at S	period at N	phase at N
Resp. to oxidative stress	excl. D at S	GAXK01001555.1	Peroxidase-like	.	tr|A0A2P2HX17|A0A2P2HX17_9CRUS	XP_026286195.1	20	6_7	.	.
Resp. to oxidative stress	excl. D at S	GAXK01127536.1	Sestrin-2	sp|Q58CN8|SESN2_BOVIN	.	XP_023343518.1	20	22_23	.	.
Resp. to oxidative stress	excl. D at S	GAXK01075536.1	Catalase-peroxidase 2	sp|Q5WZY1|KATG2_LEGPL	tr|A0A329RHW5|A0A329RHW5_9STRA	RAW21371.1	24	6_7	.	.
Resp. to oxidative stress	excl. D at S	GAXK01119055.1	Peroxidase	sp|Q01603|PERO_DROME	tr|E9G105|E9G105_DAPPU	XP_023349269.1	24	22_23	.	.
Resp. to oxidative stress	excl. D at S	GAXK01198264.1	Peroxidase-like	.	tr|A0A2P2IA20|A0A2P2IA20_9CRUS	XP_023331177.1	24	22_23	.	.
Resp. to oxidative stress	excl. U at S	GAXK01101248.1	epididymal secretory glutathione peroxidase-like	.	.	XP_020620590.1	16	18_19	.	.
Resp. to oxidative stress	excl. D at N	GAXK01031809.1	Catalase	sp|P24270|CATA_MOUSE	tr|H2B639|H2B639_9MAXI	ADV59547.1	.	.	20	18_19
Resp. to oxidative stress	excl. D at N	GAXK01065444.1	Glutathione peroxidase	.	tr|L7S6B3|L7S6B3_HAELO	XP_023335726.1	.	.	20	22_23
Resp. to oxidative stress	excl. U at N	GAXK01047380.1	Dual oxidase	sp|Q9VQH2|DUOX_DROME	.	XP_023342352.1	.	.	16	22_23
Resp. to oxidative stress	excl. U at N	GAXK01051219.1	Catalase-peroxidase	sp|Q2RZX7|KATG_SALRD	tr|A0A329RHW5|A0A329RHW5_9STRA	ETI49547.1	.	.	16	22_23
Resp. to oxidative stress	excl. U at N	GAXK01151218.1	Chorion peroxidase	sp|Q9VEG6|PERC_DROME	.	XP_023335820.1	.	.	16	22_23
Resp. to oxidative stress	D at both	GAXK01031808.1	Catalase	sp|P24270|CATA_MOUSE	tr|H2B639|H2B639_9MAXI	ADV59547.1	24	2_3	24	18_19
Resp. to oxidative stress	switch to U at N	GAXK01001554.1	Peroxidase-like	.	tr|A0A2P2HX17|A0A2P2HX17_9CRUS	XP_026286195.1	20	6_7	16	22_23
Resp. to oxidative stress	switch to U at N	GAXK01198265.1	Peroxidase-like	.	tr|A0A2P2IA20|A0A2P2IA20_9CRUS	XP_023331177.1	20	6_7	16	22_23

## Sheet: Table S2G
GO	Category	#id	Description	SP_id	TR_id	NR_id	period at S	phase at S	period at N	phase at N
carbohydrate met. pr.	excl. D at S	GAXK01125398.1	Phosphoacetylglucosamine mutase	sp|F1RQM2|AGM1_PIG	tr|A0A1U9XQT3|A0A1U9XQT3_TIGJA	XP_023342442.1	20	6_7	.	.
carbohydrate met. pr.	excl. D at S	GAXK01175660.1	Fructose-bisphosphate aldolase	sp|P07764|ALF_DROME	tr|A0A0K2TGP7|A0A0K2TGP7_LEPSM	ACO15303.1	20	6_7	.	.
carbohydrate met. pr.	excl. D at S	GAXK01027074.1	Glucose-6-phosphate 1-dehydrogenase	sp|Q27638|G6PD_DROYA	tr|A0A0K2SX09|A0A0K2SX09_LEPSM	XP_023330810.1	20	6_7	.	.
carbohydrate met. pr.	excl. D at S	GAXK01055988.1	Trehalase	sp|A8J4S9|TREA_APIME	tr|A0A553NPJ9|A0A553NPJ9_TIGCA	XP_023319723.1	24	2_3	.	.
carbohydrate met. pr.	excl. D at S	GAXK01038414.1	Beta-glucuronidase	sp|O77695|BGLR_CHLAE	tr|V5G1W2|V5G1W2_ANOGL	XP_023331589.1	24	2_3	.	.
carbohydrate met. pr.	excl. D at S	GAXK01198348.1	Chitinase domain-containing protein 1	sp|Q66IL0|CHID1_XENTR	tr|A0A0P4YDQ4|A0A0P4YDQ4_9CRUS	XP_023334811.1	24	2_3	.	.
carbohydrate met. pr.	excl. U at S	GAXK01014821.1	Transaldolase	sp|Q93092|TALDO_MOUSE	tr|A0A3P8RLA5|A0A3P8RLA5_AMPPE	XP_023322470.1	16	14_15	.	.
carbohydrate met. pr.	excl. U at S	GAXK01175865.1	6-phosphogluconolactonase	sp|O95336|6PGL_HUMAN	tr|A0A0C9Q5I1|A0A0C9Q5I1_9HYME	XP_023324826.1	16	2_3	.	.
carbohydrate met. pr.	excl. D at N	GAXK01081950.1	Mannose-6-phosphate isomerase	sp|Q924M7|MPI_MOUSE	tr|A0A2J7QHS1|A0A2J7QHS1_9NEOP	XP_023326981.1	.	.	20	22_23
carbohydrate met. pr.	excl. D at N	GAXK01027104.1	Glucose-6-phosphate 1-dehydrogenase	sp|Q27638|G6PD_DROYA	tr|A0A0K2SX09|A0A0K2SX09_LEPSM	XP_023330810.1	.	.	20	18_19
carbohydrate met. pr.	excl. D at N	GAXK01163904.1	ATP-dependent 6-phosphofructokinase	sp|P52034|PFKA_DROME	tr|A0A553NDU4|A0A553NDU4_TIGCA	XP_023346274.1	.	.	20	18_19
carbohydrate met. pr.	excl. D at N	GAXK01065925.1	Triosephosphate isomerase	sp|P82204|TPIS_BOMMO	tr|C1BV50|C1BV50_LEPSM	XP_023336459.1	.	.	24	6_7
carbohydrate met. pr.	excl. D at N	GAXK01175662.1	Fructose-bisphosphate aldolase	sp|P07764|ALF_DROME	tr|A0A444SCT0|A0A444SCT0_ARMVU	XP_026281316.1	.	.	24	18_19
carbohydrate met. pr.	excl. U at N	GAXK01166079.1	Enolase	sp|O02654|ENO_DORPE	tr|A0A0U2T5D0|A0A0U2T5D0_9MAXI	XP_023331664.1	.	.	12	10_11
carbohydrate met. pr.	excl. U at N	GAXK01065927.1	Phosphoglycerate kinase	sp|Q01604|PGK_DROME	tr|A0A0K2U4L6|A0A0K2U4L6_LEPSM	XP_023335163.1	.	.	12	10_11
carbohydrate met. pr.	excl. U at N	GAXK01125493.1	UDP-glucose 4-epimerase	sp|Q9W0P5|GALE_DROME	tr|A0A553N6M4|A0A553N6M4_TIGCA	XP_023319781.1	.	.	16	22_23
carbohydrate met. pr.	excl. U at N	GAXK01179831.1	carbohydrate kinase domain-containing protein	sp|Q96C11|FGGY_HUMAN	tr|A0A154P5B5|A0A154P5B5_DUFNO	XP_023335177.1	.	.	16	22_23
carbohydrate met. pr.	excl. U at N	GAXK01205384.1	Pyruvate kinase	sp|O62619|KPYK_DROME	tr|A0A553NVG5|A0A553NVG5_TIGCA	XP_023338198.1	.	.	16	22_23
carbohydrate met. pr.	excl. U at N	GAXK01142017.1	Glycerol kinase	sp|Q63060|GLPK_RAT	tr|A0A1S3I8H6|A0A1S3I8H6_LINUN	XP_023344173.1	.	.	16	22_23
carbohydrate met. pr.	excl. U at N	GAXK01138511.1	ATP-dependent 6-phosphofructokinase	sp|P52034|PFKA_DROME	tr|A0A553NDU4|A0A553NDU4_TIGCA	XP_023346274.1	.	.	16	18_19
carbohydrate met. pr.	D at both	GAXK01027073.1	Glucose-6-phosphate 1-dehydrogenase	sp|P12646|G6PD_DROME	tr|A0A4Y1N9S5|A0A4Y1N9S5_PORTR	XP_023330810.1	24	6_7	20	22_23
carbohydrate met. pr.	D at both	GAXK01085414.1	Poly(ADP-ribose) glycohydrolase	sp|O02776|PARG_BOVIN	tr|A0A2U9CMR5|A0A2U9CMR5_SCOMX	XP_022098153.1	24	6_7	24	14_15
carbohydrate met. pr.	U at both	GAXK01166078.1	Enolase	sp|O02654|ENO_DORPE	tr|A0A0U2T5D0|A0A0U2T5D0_9MAXI	XP_023331664.1	16	2_3	12	10_11
carbohydrate met. pr.	switch to D at N	GAXK01030573.1	Xylulose kinase	sp|O75191|XYLB_HUMAN	tr|A0A3R7PYS6|A0A3R7PYS6_PENVA	XP_027231331.1	16	2_3	24	18_19
carbohydrate met. pr.	switch to U at N	GAXK01027066.1	Glucose-6-phosphate 1-dehydrogenase	sp|Q27638|G6PD_DROYA	tr|A0A0K2SX09|A0A0K2SX09_LEPSM	XP_023330810.1	20	6_7	16	22_23
carbohydrate met. pr.	switch to U at N	GAXK01205385.1	Pyruvate kinase	sp|O62619|KPYK_DROME	tr|A0A553NVG5|A0A553NVG5_TIGCA	XP_023338198.1	20	2_3	16	22_23
carbohydrate met. pr.	switch to U at N	GAXK01038412.1	Beta-glucuronidase	sp|O77695|BGLR_CHLAE	tr|V5G1W2|V5G1W2_ANOGL	XP_023331589.1	24	2_3	16	22_23
carbohydrate met. pr.	switch to U at N	GAXK01097457.1	ATP-dependent 6-phosphofructokinase	sp|P52034|PFKA_DROME	tr|A0A553NDU4|A0A553NDU4_TIGCA	XP_023346274.1	24	2_3	16	22_23
carbohydrate met. pr.	switch to U at N	GAXK01125492.1	UDP-glucose 4-epimerase	sp|Q9W0P5|GALE_DROME	tr|A0A553N6M4|A0A553N6M4_TIGCA	XP_023319781.1	24	2_3	16	22_23
carbohydrate met. pr.	switch to U at N	GAXK01133287.1	Alpha-mannosidase 2	sp|P28494|MA2A1_RAT	tr|A0A553NSB6|A0A553NSB6_TIGCA	XP_023340187.1	24	2_3	16	22_23
carbohydrate met. pr.	switch to U at N	GAXK01179424.1	Trehalase	sp|O43280|TREA_HUMAN	tr|G1R719|G1R719_NOMLE	XP_003253298.1	24	2_3	16	18_19

## Sheet: Table S2H
GO	Category	#id	Description	SP_id	TR_id	NR_id	period at S	phase at S	period at N	phase at N
Lipid met. pr.	excl. D at S	GAXK01140300.1	Non-lysosomal glucosylceramidase	sp|Q7KT91|C3390_DROME	tr|A0A1B6DSU6|A0A1B6DSU6_9HEMI	XP_023331930.1	20	2_3	.	.
Lipid met. pr.	excl. D at S	GAXK01023529.1	Pi4ka (alpha-like protein P2)	sp|A4QPH2|PI4P2_HUMAN	tr|A0A2P6KWY6|A0A2P6KWY6_NEPCL	PRD30826.1	24	22_23	.	.
Lipid met. pr.	excl. D at S	GAXK01194943.1	Phosphatidylserine synthase 2	sp|E7EY42|PTSS2_DANRE	tr|A0A0K2TCX9|A0A0K2TCX9_LEPSM	XP_023330653.1	24	18_19	.	.
Lipid met. pr.	excl. D at S	GAXK01188468.1	Phosphatidylinositol 4-phosphate 5-kinase type-1	sp|O70161|PI51C_MOUSE	tr|A0A2J7Q587|A0A2J7Q587_9NEOP	XP_023329217.1	24	2_3	.	.
Lipid met. pr.	excl. D at S	GAXK01181493.1	protein VAC14 homolog	sp|Q68F38|VAC14_XENLA	tr|A0A067QRT8|A0A067QRT8_ZOONE	XP_023342024.1	24	2_3	.	.
Lipid met. pr.	excl. D at S	GAXK01072825.1	Pancreatic triacylglycerol lipase	sp|Q6P8U6|LIPP_MOUSE	.	XP_023338055.1	24	22_23	.	.
Lipid met. pr.	excl. D at S	GAXK01060784.1	Putative GPI-anchor transamidase	sp|Q8T4E1|GPI8_DROME	tr|A0A2P8Y022|A0A2P8Y022_BLAGE	XP_023349519.1	24	2_3	.	.
Lipid met. pr.	excl. D at S	GAXK01101454.1	Fatty acid hydroxylase domain-containing protein (2)	sp|Q9GKT2|FXDC2_MACFA	tr|A0A182Q169|A0A182Q169_9DIPT	XP_028130177.1	24	6_7	.	.
Lipid met. pr.	excl. D at S	GAXK01055443.1	Neuropathy target esterase sws	sp|Q9U969|SWS_DROME	.	XP_023323985.1	24	22_23	.	.
Lipid met. pr.	excl. U at S	GAXK01066256.1	Acyl-CoA desaturase (delta9)	sp|O00767|ACOD_HUMAN	tr|W8PHJ8|W8PHJ8_CALHY	AHL21604.1	12	14_15	.	.
Lipid met. pr.	excl. U at S	GAXK01032195.1	Geranylgeranyl pyrophosphate synthase	sp|P56966|GGPPS_BOVIN	tr|K7J553|K7J553_NASVI	XP_023334294.1	16	2_3	.	.
Lipid met. pr.	excl. U at S	GAXK01048680.1	GPI transamidase component PIG-T	sp|Q8BXQ2|PIGT_MOUSE	tr|A0A2P8XFW3|A0A2P8XFW3_BLAGE	XP_023323309.1	16	2_3	.	.
Lipid met. pr.	excl. U at S	GAXK01049019.1	UDP-N-acetylglucosamine--dolichyl-phosphate N-acetylglucosaminephosphotransferase	sp|P42867|GPT_MOUSE	tr|A0A2J7Q566|A0A2J7Q566_9NEOP	XP_023337163.1	16	2_3	.	.
Lipid met. pr.	excl. U at S	GAXK01125186.1	PIPK domain-containing protein	sp|Q5F356|PI42A_CHICK	tr|A0A0K2TQ03|A0A0K2TQ03_LEPSM	XP_023334787.1	16	2_3	.	.
Lipid met. pr.	excl. U at S	GAXK01130954.1	Alkylglycerol monooxygenase	sp|Q8BS35|ALKMO_MOUSE	tr|A0A553NUC6|A0A553NUC6_TIGCA	XP_023332582.1	16	2_3	.	.
Lipid met. pr.	excl. U at S	GAXK01192515.1	Alkaline ceramidase (3)	sp|Q9D099|ACER3_MOUSE	tr|A0A023F2K5|A0A023F2K5_TRIIF	XP_023335409.1	16	2_3	.	.
Lipid met. pr.	excl. D at N	GAXK01055513.1	Ethanolaminephosphotransferase 1	sp|Q17QM4|EPT1_BOVIN	.	XP_023343041.1	.	.	20	18_19
Lipid met. pr.	excl. D at N	GAXK01051813.1	3-hydroxy-3-methylglutaryl-coenzyme A reductase	sp|P54960|HMDH_BLAGE	tr|A0A553PJI7|A0A553PJI7_TIGCA	XP_023341016.1	.	.	24	14_15
Lipid met. pr.	excl. D at N	GAXK01017426.1	Inositol monophosphatase 3	sp|Q2YDR3|IMPA3_DANRE	.	XP_023336702.1	.	.	24	18_19
Lipid met. pr.	excl. D at N	GAXK01055512.1	Ethanolaminephosphotransferase 1	sp|Q80TA1|EPT1_MOUSE	tr|A0A553NPL2|A0A553NPL2_TIGCA	XP_023343040.1	.	.	24	22_23
Lipid met. pr.	excl. D at N	GAXK01048679.1	GPI transamidase component PIG-T	sp|Q8BXQ2|PIGT_MOUSE	tr|A0A2P8XFW3|A0A2P8XFW3_BLAGE	XP_023323309.1	.	.	24	14_15
Lipid met. pr.	excl. D at N	GAXK01100426.1	Dolichyl-diphosphooligosaccharide--protein glycosyltransferase subunit STT3B	sp|Q8TCJ2|STT3B_HUMAN	.	XP_023324905.1	.	.	24	18_19
Lipid met. pr.	excl. U at N	GAXK01025148.1	Lipase	sp|P38571|LICH_HUMAN	tr|A0A4C1VRM7|A0A4C1VRM7_9NEOP	XP_023336741.1	.	.	12	10_11
Lipid met. pr.	excl. U at N	GAXK01116891.1	Alkylglycerol monooxygenase	sp|Q6ZNB7|ALKMO_HUMAN	.	XP_023332582.1	.	.	12	10_11
Lipid met. pr.	excl. U at N	GAXK01010140.1	/Diacylglycerol) O-acyltransferase (1)	sp|Q9Z2A7|DGAT1_MOUSE	tr|A0A2J7RL63|A0A2J7RL63_9NEOP	XP_023344418.1	.	.	16	22_23
Lipid met. pr.	excl. U at N	GAXK01142365.1	Alkaline ceramidase	sp|Q9VIP7|ACASE_DROME	tr|A0A553P4Q1|A0A553P4Q1_TIGCA	XP_023343990.1	.	.	16	22_23
Lipid met. pr.	excl. U at N	GAXK01168665.1	Phosphatidylinositol 5-phosphate 4-kinase (type-2 )	sp|Q9R0I8|PI42A_RAT	tr|A0A553NNZ7|A0A553NNZ7_TIGCA	XP_023333599.1	.	.	16	22_23
Lipid met. pr.	switch to U at N	GAXK01055510.1	Ethanolaminephosphotransferase 1	sp|Q80TA1|EPT1_MOUSE	.	XP_023343040.1	20	6_7	16	18_19
Lipid met. pr.	switch to U at N	GAXK01145006.1	Phosphatidylserine synthase 1	sp|Q99LH2|PTSS1_MOUSE	.	XP_023323852.1	24	2_3	16	22_23
Lipid met. pr.	switch to U at N	GAXK01055444.1	Neuropathy target esterase sws	sp|Q9U969|SWS_DROME	.	XP_023323985.1	24	2_3	12	10_11

## Sheet: Table S2I
GO	Category	#id	Description	SP_id	TR_id	NR_id	period at S	phase at S	period at N	phase at N
Proteolysis	excl. D at S	GAXK01134574.1	Neprilysin-2	sp|A0A0B4K692|NEP2_DROME	tr|A0A553P5S9|A0A553P5S9_TIGCA	XP_023345566.1	20	6_7	.	.
Proteolysis	excl. D at S	GAXK01158203.1	E3 ubiquitin-protein ligase	sp|A2A5Z6|SMUF2_MOUSE	tr|A0A0P4W4Z5|A0A0P4W4Z5_9EUCA	XP_023341202.1	20	6_7	.	.
Proteolysis	excl. D at S	GAXK01178485.1	Lysosomal Pro-X carboxypeptidase	sp|P42785|PCP_HUMAN	tr|C1BML9|C1BML9_CALRO	XP_023323387.1	20	2_3	.	.
Proteolysis	excl. D at S	GAXK01006067.1	Carboxypeptidase D	sp|P42787|CBPD_DROME	tr|A0A067RRP6|A0A067RRP6_ZOONE	XP_023347899.1	20	22_23	.	.
Proteolysis	excl. D at S	GAXK01183734.1	Aminopeptidase (N)	sp|P79098|AMPN_BOVIN	tr|A0A553NVK3|A0A553NVK3_TIGCA	XP_023324912.1	20	6_7	.	.
Proteolysis	excl. D at S	GAXK01018990.1	Calpain-A/B	sp|Q11002|CANA_DROME	tr|A0A0K2TSM5|A0A0K2TSM5_LEPSM	XP_029708156.1	20	2_3	.	.
Proteolysis	excl. D at S	GAXK01020515.1	Cullin-4A/B	sp|Q13619|CUL4A_HUMAN	tr|A0A0K2U0R3|A0A0K2U0R3_LEPSM	XP_020720458.1	20	6_7	.	.
Proteolysis	excl. D at S	GAXK01066662.1	Protein DDI1 homolog 2	sp|Q5TDH0|DDI2_HUMAN	tr|A0A5E4QTA0|A0A5E4QTA0_9NEOP	XP_023326271.1	20	2_3	.	.
Proteolysis	excl. D at S	GAXK01018211.1	Presenilin-1	sp|Q6RH31|PSN1_CANLF	tr|A0A0P5LFQ4|A0A0P5LFQ4_9CRUS	XP_017781621.1	20	2_3	.	.
Proteolysis	excl. D at S	GAXK01179187.1	Ubiquitin carboxyl-terminal hydrolase 7	sp|Q93009|UBP7_HUMAN	tr|A0A2J7PLX9|A0A2J7PLX9_9NEOP	XP_023345462.1	20	22_23	.	.
Proteolysis	excl. D at S	GAXK01027908.1	Secernin-2/3	sp|Q96FV2|SCRN2_HUMAN	tr|A0A553N8T5|A0A553N8T5_TIGCA	XP_023330376.1	20	2_3	.	.
Proteolysis	excl. D at S	GAXK01177984.1	Cathepsin Z	sp|G5EGP8|CATZ1_CAEEL	tr|D3PK07|D3PK07_LEPSM	ADD38893.1	24	14_15	.	.
Proteolysis	excl. D at S	GAXK01006063.1	Carboxypeptidase D	sp|P42787|CBPD_DROME	tr|A0A2P2I8W2|A0A2P2I8W2_9CRUS	XP_023347899.1	24	6_7	.	.
Proteolysis	excl. D at S	GAXK01175636.1	Cathepsin L	sp|Q26636|CATL_SARPE	tr|A0A076FEQ0|A0A076FEQ0_9MAXI	XP_023337768.1	24	6_7	.	.
Proteolysis	excl. D at S	GAXK01017329.1	Leukotriene A-4 hydrolase	sp|Q3SZH7|LKHA4_BOVIN	tr|A0A2J7RI89|A0A2J7RI89_9NEOP	XP_023336731.1	24	2_3	.	.
Proteolysis	excl. D at S	GAXK01018210.1	Presenilin-1	sp|Q6RH31|PSN1_CANLF	tr|A0A0P5LFQ4|A0A0P5LFQ4_9CRUS	XP_023332775.1	24	2_3	.	.
Proteolysis	excl. D at S	GAXK01106145.1	Dipeptidyl peptidase 9	sp|Q86TI2|DPP9_HUMAN	tr|A0A067RF77|A0A067RF77_ZOONE	XP_023345697.1	24	2_3	.	.
Proteolysis	excl. D at S	GAXK01060784.1	Putative GPI-anchor transamidase	sp|Q8T4E1|GPI8_DROME	tr|A0A2P8Y022|A0A2P8Y022_BLAGE	XP_023349519.1	24	2_3	.	.
Proteolysis	excl. D at S	GAXK01043170.1	AFG3-like protein 1/2	sp|Q920A7|AFG31_MOUSE	tr|A0A4D5R9X8|A0A4D5R9X8_SCOVI	XP_005100797.1	24	2_3	.	.
Proteolysis	excl. D at S	GAXK01179184.1	Ubiquitin carboxyl-terminal hydrolase 7	sp|Q93009|UBP7_HUMAN	tr|A0A2J7PLX9|A0A2J7PLX9_9NEOP	XP_023345462.1	24	6_7	.	.
Proteolysis	excl. D at S	GAXK01126404.1	Cullin-5	sp|Q93034|CUL5_HUMAN	tr|A0A087UQN4|A0A087UQN4_9ARAC	XP_013774120.1	24	2_3	.	.
Proteolysis	excl. D at S	GAXK01083947.1	ADAM 17-like protease	sp|Q9VAC5|ADA17_DROME	tr|A0A0K2TMX9|A0A0K2TMX9_LEPSM	XP_023343796.1	24	2_3	.	.
Proteolysis	excl. U at S	GAXK01113464.1	Anaphase-promoting complex subunit 10	sp|Q9V831|APC10_DROME	tr|A0A1B6HFU1|A0A1B6HFU1_9HEMI	XP_023712119.1	12	14_15	.	.
Proteolysis	excl. U at S	GAXK01019362.1	Ubiquitin carboxyl-terminal hydrolase	sp|A6QNM7|UBP33_BOVIN	tr|A0A553PBC6|A0A553PBC6_TIGCA	XP_023325246.1	16	2_3	.	.
Proteolysis	excl. U at S	GAXK01177980.1	Cathepsin	sp|P05689|CATZ_BOVIN	tr|A0A481SCD8|A0A481SCD8_9CILI	QBH22549.1	16	2_3	.	.
Proteolysis	excl. U at S	GAXK01031165.1	Prolyl endopeptidase	sp|P23687|PPCE_PIG	tr|A0A2J7QKX9|A0A2J7QKX9_9NEOP	XP_023327163.1	16	18_19	.	.
Proteolysis	excl. U at S	GAXK01178486.1	Lysosomal Pro-X carboxypeptidase	sp|P42785|PCP_HUMAN	tr|C1BML9|C1BML9_CALRO	XP_023323387.1	16	2_3	.	.
Proteolysis	excl. U at S	GAXK01169406.1	Proteasome subunit alpha type(2)	sp|P49722|PSA2_MOUSE	tr|A0A2J7Q4L3|A0A2J7Q4L3_9NEOP	XP_023348443.1	16	14_15	.	.
Proteolysis	excl. U at S	GAXK01051638.1	(Serine) carboxypeptidase-like	sp|Q56WF8|SCP48_ARATH	tr|A0A1Q9DET5|A0A1Q9DET5_SYMMI	OLP93723.1	16	2_3	.	.
Proteolysis	excl. U at S	GAXK01132587.1	Mitochondrial-processing peptidase subunit alpha	sp|Q5R513|MPPA_PONAB	tr|A0A443SHQ0|A0A443SHQ0_9ACAR	XP_023324073.1	16	2_3	.	.
Proteolysis	excl. U at S	GAXK01175775.1	E3 ubiquitin-protein ligase synoviolin	sp|Q5XHH7|SYVNB_XENLA	tr|A0A2L2Y081|A0A2L2Y081_PARTP	XP_023330214.1	16	2_3	.	.
Proteolysis	excl. D at N	GAXK01031989.1	Probable proline iminopeptidase	sp|O83041|PIP_LEPBY	tr|A0A2E3FND9|A0A2E3FND9_9EURY	DAC59856.1	.	.	24	18_19
Proteolysis	excl. D at N	GAXK01036089.1	Trypsin	sp|P35038|TRY4_ANOGA	tr|A0A1D8QLQ6|A0A1D8QLQ6_EUPSU	XP_023339710.1	.	.	24	14_15
Proteolysis	excl. D at N	GAXK01170557.1	Proteasome subunit alpha type	sp|Q5E987|PSA5_BOVIN	tr|A0A0U2VB61|A0A0U2VB61_ACAPC	ALS04146.1	.	.	24	14_15
Proteolysis	excl. D at N	GAXK01192136.1	Cytosol aminopeptidase	sp|Q5XGB9|AMPL_XENTR	tr|F4W9W6|F4W9W6_ACREC	XP_023344234.1	.	.	24	14_15
Proteolysis	excl. D at N	GAXK01172854.1	Cysteine protease	sp|Q640G7|ATG4B_XENLA	tr|A0A0K2V970|A0A0K2V970_LEPSM	XP_023334073.1	.	.	24	14_15
Proteolysis	excl. D at N	GAXK01175337.1	Erlin-2	sp|Q6DKC0|ERL2B_XENLA	tr|D3PHE1|D3PHE1_LEPSM	XP_023336995.1	.	.	24	18_19
Proteolysis	excl. D at N	GAXK01179185.1	Ubiquitin carboxyl-terminal hydrolase 7	sp|Q93009|UBP7_HUMAN	tr|A0A2J7PLX9|A0A2J7PLX9_9NEOP	XP_023345462.1	.	.	24	14_15
Proteolysis	excl. D at N	GAXK01068539.1	Ubiquitin recognition factor in ER-associated degradation protein 1	sp|Q9ES53|UFD1_RAT	tr|A0A553P6A1|A0A553P6A1_TIGCA	XP_023329176.1	.	.	24	14_15
Proteolysis	excl. U at N	GAXK01131996.1	Calpain	sp|O15484|CAN5_HUMAN	tr|A0A0K2V2R8|A0A0K2V2R8_LEPSM	XP_023325420.1	.	.	12	10_11
Proteolysis	excl. U at N	GAXK01176470.1	Trypsin (1)	sp|P00765|TRYP_ASTAS	tr|A0A1D8QLQ5|A0A1D8QLQ5_EUPSU	XP_023341659.1	.	.	16	22_23
Proteolysis	excl. U at N	GAXK01096119.1	Dipeptidase (1)	sp|P22412|DPEP1_PIG	tr|A0A553PLB5|A0A553PLB5_TIGCA	XP_023326099.1	.	.	16	18_19
Proteolysis	excl. U at N	GAXK01151716.1	Aspartyl aminopeptidase	sp|Q2UPZ7|DNPEP_ASPOR	tr|A0A0U2V5F2|A0A0U2V5F2_ACAPC	XP_023343173.1	.	.	16	22_23
Proteolysis	excl. U at N	GAXK01158510.1	(Glutamyl) aminopeptidase	sp|Q32LQ0|AMPE_BOVIN	tr|A0A0K2V2S2|A0A0K2V2S2_LEPSM	XP_023337693.1	.	.	16	22_23
Proteolysis	excl. U at N	GAXK01178686.1	Ubiquitin carboxyl-terminal hydrolase	sp|Q7ZXR7|UB10B_XENLA	tr|A0A0K2TBB1|A0A0K2TBB1_LEPSM	XP_023320796.1	.	.	16	22_23
Proteolysis	excl. U at N	GAXK01101318.1	Carboxypeptidase	sp|Q8WXQ8|CBPA5_HUMAN	tr|A0A553PDE8|A0A553PDE8_TIGCA	XP_023329314.1	.	.	16	22_23
Proteolysis	excl. U at N	GAXK01027907.1	Secernin	sp|Q96FV2|SCRN2_HUMAN	tr|A0A553N8T5|A0A553N8T5_TIGCA	XP_023330376.1	.	.	16	22_23
Proteolysis	D at both	GAXK01158205.1	E3 ubiquitin-protein ligase	sp|A2A5Z6|SMUF2_MOUSE	tr|A0A0P4W4Z5|A0A0P4W4Z5_9EUCA	XP_023341202.1	20	6_7	24	14_15
Proteolysis	D at both	GAXK01079208.1	Ubiquitin carboxyl-terminal hydrolase	sp|D3ZHS6|BAP1_RAT	tr|A0A2J7RGI3|A0A2J7RGI3_9NEOP	XP_023343867.1	24	2_3	24	14_15
Proteolysis	D at both	GAXK01017328.1	Leukotriene A-4 hydrolase	sp|Q3SZH7|LKHA4_BOVIN	tr|A0A2J7RI89|A0A2J7RI89_9NEOP	XP_023336731.1	24	2_3	24	18_19
Proteolysis	U at both	GAXK01133082.1	Leukotriene A-4 hydrolase	sp|Q3SZH7|LKHA4_BOVIN	tr|A0A162P439|A0A162P439_9CRUS	XP_023336732.1	16	2_3	12	10_11
Proteolysis	switch to D at N	GAXK01019363.1	Ubiquitin carboxyl-terminal hydrolase	sp|A6QNM7|UBP33_BOVIN	tr|A0A553PBC6|A0A553PBC6_TIGCA	XP_023325246.1	16	2_3	24	14_15
Proteolysis	switch to D at N	GAXK01044357.1	NF-X1-type zinc finger protein NFXL1	sp|A0JMY5|NFXL1_XENLA	tr|A0A067QTD6|A0A067QTD6_ZOONE	XP_021938985.1	16	2_3	24	14_15
Proteolysis	switch to D at N	GAXK01049740.1	Insulin-degrading enzyme	sp|P14735|IDE_HUMAN	tr|A0A1W7RAD0|A0A1W7RAD0_9SCOR	XP_023335109.1	16	2_3	24	22_23
Proteolysis	switch to D at N	GAXK01179092.1	ATP-dependent zinc metalloprotease YME1	sp|P54813|YME1_CAEEL	tr|A0A0K2TUW6|A0A0K2TUW6_LEPSM	XP_023340672.1	16	2_3	24	14_15
Proteolysis	switch to U at N	GAXK01039460.1	Carboxypeptidase B	sp|P04069|CBPB_ASTAS	tr|A0A067RCR6|A0A067RCR6_ZOONE	XP_023330916.1	20	2_3	16	22_23
Proteolysis	switch to U at N	GAXK01017383.1	Carboxypeptidase E	sp|P04836|CBPE_BOVIN	tr|A0A0P5BQN4|A0A0P5BQN4_9CRUS	XP_023341961.1	20	2_3	16	22_23
Proteolysis	switch to U at N	GAXK01183735.1	Aminopeptidase	sp|P79098|AMPN_BOVIN	tr|A0A553NVK3|A0A553NVK3_TIGCA	XP_023324912.1	20	6_7	16	22_23
Proteolysis	switch to U at N	GAXK01036241.1	Angiotensin-converting enzyme	sp|Q10751|ACE_CHICK	tr|A0A0P5QMY1|A0A0P5QMY1_9CRUS	KZS21929.1	24	2_3	16	18_19
Proteolysis	switch to U at N	GAXK01081978.1	Calpain-C	sp|Q9VXH6|CANC_DROME	tr|A0A067RT07|A0A067RT07_ZOONE	XP_023329732.1	24	22_23	16	22_23
Proteolysis	switch to U at N	GAXK01027460.1	Calpain-7	sp|Q9Y6W3|CAN7_HUMAN	tr|A0A0K2TNJ9|A0A0K2TNJ9_LEPSM	XP_023333970.1	24	2_3	12	10_11
