# Supplementary material for: Widely rhythmic transcriptome in Calanus finmarchicus during the high Arctic summer solstice period
Source: iScience. 2020 Dec 11;24(1):101927. doi: 10.1016/j.isci.2020.101927 (PMC7770977; doi:10.1016/j.isci.2020.101927)
Supplement: Table S3. Conserved ultradian genes in mammals, fungi, and copepods, related to Figure 4 [file mmc4.xlsx]

## Sheet: Sheet1
Table S3: Conserved ultradian genes in mammals, fungi and copepods. For Calanus finmarchicus, the gene identifications based on annotation hit to the data bases Swissprot, Trembl and NR is given, as well as the station in which each transcripts show ultradian oscillation.
Gene family	Mus musculus	Neurospora crassa	Calanus finmarchicus
			Gene ID	Swissprot	Trembl	NR	station
Eukaryotic translation initiation factors	Eif1a, Eif3s10, Eif2ak3	eif3a, eif3e, eif2b, eif5b, eif6	GAXK01065430.1	Eukaryotic translation initiation factor 2 subunit 3	Eukaryotic translation initiation factor 2 subunit 3like	eukaryotic translation initiation factor 2 subunit 3-like	ultradian at South
			GAXK01166218.1	Eukaryotic translation initiation factor 3 subunit C	Eukaryotic translation initiation factor 3 subunit C	eukaryotic translation initiation factor 3 subunit C-like isoform X1	ultradian at South
			GAXK01175654.1	Eukaryotic translation initiation factor 3 subunit I	Eukaryotic translation initiation factor 3 subunit I	eukaryotic translation initiation factor 3 subunit I-like	ultradian at South
			GAXK01065145.1	N/A	Eukaryotic translation initiation factor 4E-binding protein Mextli	eukaryotic translation initiation factor 4E-binding protein Mextli-like isoform X1	ultradian at North
			GAXK01151443.1	N/A	Eukaryotic translation initiation factor 2C	eukaryotic translation initiation factor 2C	ultradian at North
			GAXK01175814.1	Eukaryotic translation initiation factor 3 subunit F	Eukaryotic translation initiation factor 3 subunit F	eukaryotic translation initiation factor 3 subunit F-1-like	ultradian at North
Heat shock proteins	Hspa1b, Hspa5	hsp60, hsp70-5, hsp70-6, hsp88	GAXK01032357.1	N/A	N/A	heat shock protein 105 kDa-like	ultradian at North
			GAXK01048586.1	Endoplasmic reticulum chaperone BiP	Heat shock protein 70-3-like protein	heat shock protein 70-3-like protein	ultradian at North
			GAXK01048595.1	Endoplasmic reticulum chaperone BiP	Heat shock protein 70-3-like protein	heat shock protein 70-3-like protein	ultradian at North
			GAXK01169724.1	N/A	N/A	10 kDa heat shock protein	ultradian at North
			GAXK01175192.1	N/A	Heat shock protein 70	heat shock protein 70	ultradian at North
			GAXK01176139.1	Heat shock protein HSP 90-alpha	Heat shock protein 90	heat shock protein 83-like	ultradian at North
			GAXK01176141.1	Heat shock protein 83	Heat shock protein 90	heat shock protein 83-like	ultradian at North
